# Supplementary material for: Experimental Investigation into the Reactions Between Liquid Gallium and Inorganic Nitrogen Precursors (N2, NH3, and NH4Cl) at 400–500 °C
Source: Materials (Basel). 2026 May 9;19(10):1955. doi: 10.3390/ma19101955 (PMC13208902; doi:10.3390/ma19101955)
Supplement: Supplementary file 1 [file materials-19-01955-s001.zip]

Archive with 1 entries (1 files):
- materials-4274065-supplementary.pdf
